# Supplementary material for: The IQA Energy Partition in a Drug Design Setting: A Hepatitis C Virus RNA-Dependent RNA Polymerase (NS5B) Case Study
Source: Pharmaceuticals (Basel). 2022 Oct 8;15(10):1237. doi: 10.3390/ph15101237 (PMC9609620; doi:10.3390/ph15101237)
Supplement: Supplementary file 1 [file pharmaceuticals-15-01237-s001.zip]

Archive with 1 entries (1 files):
- pharmaceuticals-1927691-supplementary.pdf
